# Supplementary material for: A Randomized Controlled Trial of Three Advanced Wound Dressings in Split-Thickness Skin Grafting Donor Sites—A Personalized Approach?
Source: J Pers Med. 2022 Aug 27;12(9):1395. doi: 10.3390/jpm12091395 (PMC9506097; doi:10.3390/jpm12091395)
Supplement: Supplementary file 1 [file jpm-12-01395-s001.zip]

Archive with 1 entries (1 files):
- jpm-1884098-supplementary.pdf
